# Supplementary material for: Heterologous infection and vaccination shapes immunity against SARS-CoV-2 variants
Source: Science. 2021 Dec 2;375(6577):183–92. doi: 10.1126/science.abm0811 (PMC10186585; doi:10.1126/science.abm0811)
Supplement: Supplementary file 3 — Data Table S14 [file science.abm0811_table_s14.zip]

Archive with 1 entries (1 files):
- science.abm0811_table_s14.xlsx
