# Supplementary material for: Heterologous infection and vaccination shapes immunity against SARS-CoV-2 variants
Source: Science. 2021 Dec 2;375(6577):183–92. doi: 10.1126/science.abm0811 (PMC10186585; doi:10.1126/science.abm0811)
Supplement: Supplementary file 3 — Data Table S14 [file science.abm0811_table_s14.zip › science.abm0811_table_s14.xlsx]

## Sheet: 1st and 2nd dose vaccine cohort
Science Study ID	Laboratory confirmed SARS-CoV-2 infection	Symptoms (CD, Case definition; NCD, non-case definition; A, Asymptomatic)	Vaccine doses received at 54 week recruitment	Vaccine doses received at 83-84 week recruitment	Vaccine received	Week sampled after 1st vaccine dose	Week sampled after 2nd vaccine dose (for 54 week cohort)	Week sampled after 2nd vaccine dose (for 71-72 week cohort)	16-18 week N IgG/IgM titer	28-30 week N IgG/IgM titer	42 week N IgG/IgM titer	54 week N IgG/IgM titer	71-72 week N IgG/IgM titer	83-84 week N IgG/IgM titer	16-18 week RBD IgG titer	28-30 week RBD IgG titer	42 week RBD IgG titer	54 week RBD IgG titer	71-72 week RBD IgG titer	83-84 week RBD IgG titer	42 week Wuhan Hu-1 RBD IgG titer	42 week B.1.1.7 RBD IgG titer	42 week B.1.351 RBD IgG titer	42 week P.1 RBD IgG titer	42 week B.1.617.2 RBD IgG titer	54 week Wuhan Hu-1 RBD IgG titer	54 week B.1.1.7 RBD IgG titer	54 week B.1.351 RBD IgG titer	54 week P.1 RBD IgG titer	54 week B.1.617.2 RBD IgG titer	Unvaccinated % S1 specific IgG antibody secreting cells	42 week % S1 specific IgG antibody secreting cells	54 week % S1 specific IgG antibody secreting cells	42 week % E484K, K417N, N501Y S1 specific IgG antibody secreting cells	54 week % E484K, K417N, N501Y S1 specific IgG antibody secreting cells	54 week % Wuhan Hu-1 S1 specific IgG antibody secreting cells	54 week % B.1.617.2 S1 specific IgG antibody secreting cells	71-72 week % Wuhan Hu-1 S1 specific IgG antibody secreting cells	71-72 week % B.1.617.2 S1 specific IgG antibody secreting cells	Unvaccinated Wuhan Hu-1 virus IC50	42 week Wuhan Hu-1 virus IC50	54 week Wuhan Hu-1 virus IC50	Unvaccinated B.1.1.7 virus IC50	42 week vaccine B.1.1.7 virus IC50	54 week vaccine B.1.1.7 virus IC50	Unvaccinated B.1.351 virus IC50	42 week vaccine B.1.351 virus IC50	54 week vaccine B.1.351 virus IC50	Unvaccinated P.1 virus IC50
V001	No	NCD	2	3	Pfizer-BioNTech BNT162b2	3	2.85714	21	0	0	0	0	0	10.5	0	0	11.9	2950	714	35965	-	-	-	-	-	105142	313116	292958	328768	317322	-	0.59	-	-	7.02247	7.06	8.03	3.55	3.55	0	80.0839	6070.81	30.1555	33.9728	1037.3	0	0	301.19	0
V002	No	NCD	2	3	Pfizer-BioNTech BNT162b2	3	2.85714	20	0	0	0	0	0	0	0	0	19.6	8120	2377	24750	-	-	-	-	-	356921	372699	344061	363515	356264	-	0	-	-	15.7005	13.99	15.49	4.4	4.4	86.0709	104.337	10264.1	35.4516	35.2755	6984.38	0	17.245	1756.95	0
V003	No	CD	2	3	Pfizer-BioNTech BNT162b2	3	3	20	0	-	0	0	0	0	0	0	243	75800	15047	87564	-	-	-	-	-	546755	474780	444185	461605	454820	-	0.18	-	-	23.913	24.85	22.77	7.81	13.01	31.714	518.517	315091	0.00122531	39.1139	75630.7	0	103.475	12067.5	0
V004	No	NCD	2	3	Pfizer-BioNTech BNT162b2	3	2.85714	20	0	0	0	13.4	-	11.4	0	0	395	19500	18526	18335	-	-	-	-	-	446619	408089	363514	385456	387834	-	1.05	-	-	-	-	-	38.76	42.16	-	-	-	-	-	-	-	-	-	-
V005	No	Asymptomatic	2	3	Pfizer-BioNTech BNT162b2	3	3	20	0	0	0	0	0	0	0	0	20.9	5160	1473	10270	-	-	-	-	-	293781	358179	343722	361986	354358	-	0.09	-	-	-	-	-	-	-	59.0001	84.5833	4480.16	44.0212	0	5132.08	0	0	20198.1	0
V006	No	NCD	2	3	Pfizer-BioNTech BNT162b2	3	2	19	0	0	0	0	0	0	0	0	89.2	11600	2262	14649	-	-	-	-	-	376382	381699	354668	369352	371823	-	0.50	7.32	-	10.794	10.1	9.02	7.91	6.67	39.8589	79.652	11117.1	1.72329e-43	0.285383	7785.25	0	1.31	23800.5	0
V007	No	NCD	2	-	Pfizer-BioNTech BNT162b2	3	2	16	0	-	0	58.2	45.4	-	0	0	110	16201	3183	-	-	-	-	-	-	407358	400523	372010	388945	387011	-	0	-	-	-	-	-	11.41	13.36	39.7986	448.374	68567.7	0.88411	35.9927	23205	0	0	14544.3	0
V008	No	CD	2	-	Pfizer-BioNTech BNT162b2	3	2.42857	19	0	0	0	0	0	-	0	0	252	16300	3774	-	-	-	-	-	-	417514	398132	367662	392661	383894	0	0.26	13.66	-	13.8889	11.71	10.79	4.3	3.95	0	314.91	50596.1	33.8786	31.9587	15417.2	0	0.73	3894.34	0
V009	No	CD	2	2	Pfizer-BioNTech BNT162b2	3	2	19	0	0	0	0	0	2.49	0	0	33.6	16600	5041	20622	-	-	-	-	-	413479	400585	379609	399168	395415	-	0.26	15.09	-	10.219	10.39	11.18	6.76	4.56	39.8381	182.555	79353.3	9.51124e-50	19.4707	26231.2	0	0	7200.25	0
V0010	No	CD	2	3	Pfizer-BioNTech BNT162b2	3	2.85714	20	0	0	0	0	0	4.80	0	0	79.2	9440	1413	9181	-	-	-	-	-	381416	380765	342980	375355	370765	-	0.24	-	-	4.5904	-	-	6.32	4.94	9.51917	586.582	40103.7	15.5344	32.8931	6732	0	0	1123.24	0
V0011	No	CD	2	3	Pfizer-BioNTech BNT162b2	3	2	18	0	0	0	0	0	0	0	0	231	7580	2684	40981	-	-	-	-	-	337512	364331	335145	359803	373083	-	0.15	-	-	7.29614	8.33	7.71	3.11	2.56	0	764.545	36736.4	1.16286e-14	183.58	33179.3	0	0	802.319	0
V0012	No	NCD	2	3	Pfizer-BioNTech BNT162b2	3	2.42857	18	0	0	0	0	0	0	0	0	183	8410	2749	47428	-	-	-	-	-	350023	359434	365529	357197	363458	-	0.34	-	-	6.91203	9.61	8.42	14.31	15.28	39.6974	2004.46	71991.7	2.2258e-10	80.9023	54996.2	0	39.14	1403.05	0
V0013	No	CD	2	3	Pfizer-BioNTech BNT162b2	3	2.85714	20	0	0	0	0	0	0	0	0	55.7	8090	3159	10928	-	-	-	-	-	338388	370946	345989	357105	364179	-	0.22	-	-	5.72519	-	-	2.55	4.44	30.178	223.704	50527.7	1.40728e-05	21.8721	15908.8	0	0.64	4358.98	0
V0014	No	CD	2	3	Pfizer-BioNTech BNT162b2	3	2.85714	20	0	0	0	0	0	0	0	0	28.5	6200	1554	25562	-	-	-	-	-	314637	372586	353612	370919	361895	-	0.39	-	-	0.994854	-	-	-	-	39.5365	112.244	19314.4	32.395	43.3633	11883.2	0	0	2749.78	0
V0015	No	CD	2	-	Pfizer-BioNTech BNT162b2	4	1.85714	19	0	0	0	0	0	-	0	0	218	5660	1030	-	-	-	-	-	-	349871	366159	356848	378034	365660	-	1.54	-	-	16.3484	25.58	20.93	-	-	38.8502	207.511	50990.1	0	34.1616	9447.95	0	0	608.577	0
V0016	No	NCD	2	3	Pfizer-BioNTech BNT162b2	4	2.85714	20	0	0	0	0	0	0	0	0	205	18800	2233	25037	-	-	-	-	-	412516	403179	392763	397461	386757	0	0.14	4.42	-	4.42478	11.12	9.03	8.61	6.24	40.5568	1518.75	33137.3	3.11775	45.6163	32737.1	0	0	3313.88	0
V0017	No	NCD	2	-	Pfizer-BioNTech BNT162b2	3	2	-	0	0	0	0	-	-	0	0	30.7	8800	-	-	-	-	-	-	-	335446	361513	383257	369338	367573	-	0.12	-	-	3.71058	8.54	6.08	-	-	32.8064	123.989	41584.8	38.6569	29.6203	17499.6	0	0.23	1313.44	0
V0018	No	Asymptomatic	2	3	Pfizer-BioNTech BNT162b2	3	4	19	0	0	0	0	0	0	0	0	62	7392	2032	23188	-	-	-	-	-	339708	360687	360338	363387	365533	-	0.59	-	-	-	-	-	-	-	0	300.366	19845.4	0	0.03	5882.78	0	0	1581.67	0
V0019	No	NCD	2	3	Pfizer-BioNTech BNT162b2	3	3.14286	20	0	0	0	0	0	0	0	0	290	17800	3877	23833	-	-	-	-	-	400310	384978	378170	391550	391075	0	0.40	14.58	-	18.3712	23.86	20.43	4.24	4.39	0.196093	86.859	61249.4	0	0	29252.5	0	19.895	5422.34	0
V0020	No	NCD	2	-	Pfizer-BioNTech BNT162b2	3	3	-	0	0	0	0	-	-	0	0	160	34900	-	-	-	-	-	-	-	429557	413144	413891	419388	420100	-	0.28	-	-	7.74194	-	-	-	-	0.0418452	392.277	33474.7	0	42.5884	34383	0	62.395	63308.5	0
V0021	No	NCD	2	3	Pfizer-BioNTech BNT162b2	3	3	-	0	0	0	0	-	0	0	0	60.3	22800	-	21895	-	-	-	-	-	428916	403769	410452	415868	417003	0	0.26	-	-	19.7125	-	-	-	-	0	291.269	45433.9	0	32.6136	26811.9	0	133.245	12476.5	0
V0022	No	NCD	2	3	Pfizer-BioNTech BNT162b2	3	2.85714	21	0	0	0	0	0	0	0	0	88.3	10700	2256	33060	-	-	-	-	-	362958	377905	373840	376942	389116	-	0.02	13.89	-	10.7143	10.83	10.39	4	6.1	-	-	-	-	-	-	-	-	-	-
V0023	No	CD	2	3	Pfizer-BioNTech BNT162b2	3	2	-	0	0	0	0	-	0	0	0	230	15600	-	13643	-	-	-	-	-	403078	366935	349351	368283	377314	-	0.52	-	0.1	-	-	-	-	-	-	-	-	-	-	-	-	-	-	-
V0024	No	Asymptomatic	2	3	Pfizer-BioNTech BNT162b2	3	2	19	0	0	0	0	0	0	0	0	41.8	11100	1624	14843	-	-	-	-	-	376074	355337	351730	364432	363721	-	0.60	-	0.22	-	-	-	-	-	-	-	-	-	-	-	-	-	-	-
V0025	No	Asymptomatic	2	-	Pfizer-BioNTech BNT162b2	3	2.14286	17	0	0	0	0	0	-	0	0	94	35669	3574	-	-	-	-	-	-	439136	401578	395890	404778	406170	-	1.01	-	0.31	-	-	-	-	-	-	-	-	-	-	-	-	-	-	-
V0026	No	Asymptomatic	2	-	Pfizer-BioNTech BNT162b2	3	2.14286	17	0	0	0	0	0	-	0	0	40.3	6444	1710	-	-	-	-	-	-	260420	356791	334930	355739	343123	-	0.13	-	0.03	-	-	-	-	-	-	-	-	-	-	-	-	-	-	-
V0027	Yes	CD	2	-	Pfizer-BioNTech BNT162b2	3	3.14286	20	62.8	40.3	20.8	10.2	5.17	-	98.8	120	17933.3	18800	4320	-	424716	393162	381809	396897	398103	415565	393912	370677	389511	390566	8.36	32.85	7.09	-	8.86525	-	-	8.65	9.37	1858	36140.8	123556	76.9085	1368.57	26424.8	75.57	5665.91	7141.09	53.427
V0028	Yes	NCD	2	3	Pfizer-BioNTech BNT162b2	3	2.28571	-	0	0	0	0	-	0	0	0	704	84200	-	52156	18100.2	13557.8	13758.5	15038.9	15344.6	498757	438907	424839	439799	444426	0	2.02	-	-	22.5564	20.1	23.13	-	-	0	2199.81	260917	0	84.1675	54516.3	0	224.24	86859.5	0
V0029	Yes	CD	2	3	Pfizer-BioNTech BNT162b2	3	7.42857	27	24.4	7.38	3.12	2.18	1.33	0	105	90.8	13566.7	16500	6138	13381	402352	382200	347359	361910	388328	411236	384613	340139	353089	386062	-	20.64	13.30	-	12.3077	10.14	13.1	-	-	325.249	7151.82	129481	31.272	1158.52	50892.5	49.53	1525.33	1718.21	13.423
V0030	Yes	NCD	2	3	Pfizer-BioNTech BNT162b2	3	3	19	54.1	34.2	13.3	5.81	3.17	2.76	44.5	74.4	13533.3	15600	5191	22200	405975	378045	355675	368383	385511	404928	387686	356583	374454	390604	-	10.29/20.86	5.26	11.76	6.69856	3.85	3.85	5.86	6.17	169.144	32061.2	299533	6.10303	834.98	14329.6	25.015	1265.34	1660.82	0
V0031	Yes	Asymptomatic	2	3	Pfizer-BioNTech BNT162b2	3	2.14286	18	1.64	0	0	0	0	0	22.5	14.2	7760	13800	3511	10651	392898	354381	335894	353637	365420	384150	385418	362504	378262	373327	1.83	13.15	-	-	-	-	-	4.92	4.75	72.2762	3486.73	41053.7	0	598.305	6732	0	1589.47	5609.33	0
V0032	Yes	CD	2	-	Pfizer-BioNTech BNT162b2	4	8.57143	27	78.7	30.5	15.9	10.4	6.24	-	112	134	19666.7	21100	7828	-	413821	392096	374462	386366	395890	434277	396148	372537	385997	391752	15.21	13.85	23.20	-	19.0068	15.64	14.04	15.38	15.38	739.541	21394.4	65406.5	48.0124	1124.47	42625.6	38.785	2131.86	10395.1	31.748
V0033	Yes	Asymptomatic	2	-	Pfizer-BioNTech BNT162b2	3	2	19	0	0	0	0	0	-	0	0	174.333	52300	4246	-	17172.5	13692.9	12902.4	14645.6	15066.9	448958	409490	396890	411573	417846	0.01	1.90	-	-	13.1526	10.56	14.44	10.76	9.06	39.9511	580.579	146472	0	52.4396	47026	0	41.185	21615.2	0
V0034	Yes	NCD	2	2	Pfizer-BioNTech BNT162b2	3	2.71429	21	4.47	10.4	10.4	9.81	5.96	83.3	71.4	150	16666.7	88200	17184	39370	399351	391917	356765	371917	381001	528002	489338	423261	439345	442894	-	9.87	-	-	8.11567	-	-	-	-	420.906	10240.1	634421	27.9177	873.01	125562	53.415	2217.95	21679.9	5.53
V0035	Yes	CD	2	-	Pfizer-BioNTech BNT162b2	3	2.71429	20	129	112	62	38.4	27.9	-	230	815	41700	35400	11833	-	443899	425731	403208	422292	415053	431069	412349	386220	401313	406799	4.82	22.72	-	-	12.0721	15.7	14.33	13	17.97	887.8	76368.9	42352.7	56.8561	2299.72	26447.8	262.94	4716.12	12537	756.995
V0036	Yes	Asymptomatic	2	3	Pfizer-BioNTech BNT162b2	3	3.14286	20	11.8	10.2	10.6	6.27	3.53	19.9	179	544	12566.7	13800	3344	11011	415054	396703	370698	395114	387670	392306	388372	347698	371960	383538	1.15	6.35	-	-	5.85516	-	-	1.67	3.25	1245.09	36852.8	87340.1	89.2901	2190.15	24159.1	34.215	4246.98	28894	55.559
V0037	Yes	CD	2	3	Pfizer-BioNTech BNT162b2	3	3.28571	19	54.6	43.3	16.2	6.05	2.29	1.55	66.7	88.5	19166.7	33200	10725	19699	417935	405276	378675	399268	398694	423018	411638	371515	389305	404001	0.63	12.34	-	-	-	-	-	-	-	250.188	19578.2	114321	0	2743.01	49057.6	67.135	5039.19	4419.52	0.006
V0038	Yes	CD	2	3	Pfizer-BioNTech BNT162b2	3	2	19	132	121	177	164	138	12.2	36	137	34366.7	47300	15888	24391	446002	428823	407311	424084	422598	447390	426360	402675	416704	421462	-	24.59/45.79	-	40.32	20.4263	17.52	12.88	8.61	10.58	1276.47	59430.3	148014	62.3062	2516.68	67792.7	30.705	3556.09	37058.6	73.507
V0039	Yes	CD	2	3	Pfizer-BioNTech BNT162b2	4	2.14286	18	35.3	52.3	28.6	21.2	21	2.87	162	974	9490	11400	4791	13974	404714	382699	351994	383308	377581	342349	368102	327844	357124	367651	1.46	7.87	-	-	-	-	-	-	-	2055.62	20470.4	129951	64.4737	1623.01	18025.2	151.99	4493.7	4674.6	542.806
V0040	Yes	NCD	2	3	Pfizer-BioNTech BNT162b2	3	3	20	30	14.3	6.3	3.6	2.75	1.49	13	11	15333.3	9290	3036	8885	415669	392829	376050	397395	390954	346675	368676	344930	369037	372820	-	14.19	-	-	-	-	-	-	-	1655.6	31401.2	46101.3	6.7895	2710.55	25306.4	0.295	2055.96	4828.88	0
V0041	Yes	CD	2	-	Pfizer-BioNTech BNT162b2	3	2	19	4.57	5.35	7.21	7.1	3.61	-	696	8893	16000	15200	6335	-	433904	402565	378374	388920	391047	369791	379605	347545	371014	376441	-	6.32	6.69	-	8.28343	6.19	3.92	6.63	5.03	761.935	48643.4	106966	84.6263	2211.43	64072.7	152.35	4895.01	14439.9	301.61
V0042	Yes	NCD	2	-	Pfizer-BioNTech BNT162b2	3	3.14286	18	96.8	71.2	56.8	47.6	65.9	-	498	537	92766.7	73779	43393	-	516113	461904	450421	462626	459092	476720	448142	427511	441986	449251	-	53.4/43.84	-	25.70	31.8052	-	-	16.06	26.67	1288.44	74683.2	210780	51.7246	4918.65	63632.7	142.94	19718.7	19064.1	840.694
V0043	Yes	CD	2	3	Pfizer-BioNTech BNT162b2	3	2	-	15.1	8.59	3.66	2.35	-	1.38	33.7	31.4	14133.3	10900	-	6181	424987	399095	384457	391762	395619	335476	374113	346551	368837	368633	2.01	10.34	-	-	4.89362	-	-	-	-	157.768	5918.43	95259	0	939.675	30304.4	0	7063.38	15815	0
V0044	Yes	CD	2	-	Pfizer-BioNTech BNT162b2	3	7.85714	-	82.1	48.4	32.3	22.6	-	-	50.6	93.2	39350	17000	-	-	466751	423989	419555	428922	426507	407495	394586	376150	397366	395675	-	16.57	-	-	15.2736	-	-	-	-	364.608	35744.9	29928.7	16.969	3755.14	47548	261.03	20410.7	13438.2	63.383
V0045	Yes	CD	2	-	Pfizer-BioNTech BNT162b2	3	2	19	19.8	13.2	10.6	9.55	7.68	-	1030	637	29333.3	43600	12570	-	434653	412939	398945	406547	409161	427878	422453	407285	411821	424427	-	-	-	-	30.963	-	-	25.55	23.19	5173.33	15490.1	262780	66.9507	1587.79	33646.5	303.515	4528.64	18469.4	3003.57
V0046	Yes	Asymptomatic	2	-	Pfizer-BioNTech BNT162b2	3	2.85714	19	-	9.83	8.09	6.03	4.42	-	-	23.1	12633.3	9950	2978	-	430989	395332	372299	386520	385831	370527	380269	339405	359899	380119	-	6.41	-	-	1.45923	-	-	0.43	0.4	294.933	6570.85	90974.1	16.4605	2454.8	16676.4	188.805	8653.77	4635.84	7.81
V0047	Yes	CD	2	-	Pfizer-BioNTech BNT162b2	4	3	-	75.2	39.2	16.4	13.2	-	-	61.6	111	22666.7	31500	-	-	449786	417183	402957	408784	411841	414614	396695	388141	399248	406574	-	18.58	-	-	19.4323	-	-	-	-	244.356	29805.1	131861	32.0752	2408.6	29384.7	25.475	11055.6	4520.63	0.653
V0048	Yes	CD	2	3	Pfizer-BioNTech BNT162b2	3	3.28571	-	84.3	71.5	64.8	35.0	-	10.0	55.5	60	29533.3	24200	-	18254	446089	416411	400556	408277	420405	409021	396837	387939	396342	408661	-	25.84	-	-	-	-	-	-	-	477.591	11924.2	76323.3	20.7071	1279.7	42654.2	0	4598.94	31734.3	0.018
V0049	Yes	CD	2	3	Pfizer-BioNTech BNT162b2	3	3	-	2.17	1.3	1.15	0	-	0	33.8	41	10833.3	14500	-	9971	421618	392936	370838	384353	386564	403591	395964	374017	384785	392296	-	28.23	-	-	12.3932	-	-	-	-	210.044	11839.6	38824.7	33.6915	944.012	41621.5	0	5628.33	26899.6	0
V0050	Yes	NCD	2	-	Pfizer-BioNTech BNT162b2	3	3	-	25.2	25	4.8	2.84	-	-	237	-	9576.67	12000	-	-	412879	385198	366569	378910	384801	369822	377072	363307	373381	377277	2.03	12.21	10.18	-	5.92654	8.94	7.77	-	-	814.96	8584.09	61637.1	53.1506	527.326	11476.7	212.52	5504.33	13095.2	231.569
V0051	Yes	CD	2	-	Pfizer-BioNTech BNT162b2	3	3.85714	-	78	37.1	16.8	20.3	-	-	10.3	10.6	6333.33	7439	-	-	406438	371512	353313	373676	375093	329618	349966	337812	350040	359510	0.88	33.01	-	30.89	-	-	-	-	-	-	-	-	-	-	-	-	-	-	-
[truncated: 29 more columns]

## Sheet: B.1.1.7 wave infections
Science Study ID	Laboratory confirmed SARS-CoV-2 infection	Vaccine doses received at 55-57 week recruitment	Vaccine doses received at 83-84 week recruitment	Vaccine received	Week sampled for 55-57 week cohort after most recent vaccine dose	Week sampled for 71-72 week cohort after most recent vaccine dose	28-30 week N IgG/IgM titer	55-57 week N IgG/IgM titer	71-72 week N IgG/IgM titer	83-84 week N IgG/IgM titer	28-30 week S1 IgG Ab titre	55-57 week S1 IgG Ab titre	55-57 week RBD antibody titre	71-72 week RBD antibody titre	83-84 week RBD antibody titre	54 week Wuhan Hu-1 RBD IgG titer	54 week B.1.1.7 RBD IgG titer	54 week B.1.351 RBD IgG titer	54 week P.1 RBD IgG titer	54 week B.1.617.2 RBD IgG titer	71-72 week % Wuhan Hu-1 S1 specific IgG antibody secreting cells	71-72 week % B.1.617.2 S1 specific IgG antibody secreting cells	55-57 week Spike MEP ELISpot (delta SFC/10^6 PBMC)	55-57 week Wuhan Hu-1 peptide pool (B.1.1.7) ELISpot (delta SFC/10^6 PBMC)	55-57 week B.1.1.7 variant peptide pool ELISpot (delta SFC/10^6 PBMC)	71-72 week Spike MEP ELISpot (delta SFC/10^6 PBMC)	55-57 week Wuhan Hu-1 virus IC50	55-57 week B.1.1.7 virus IC50	55-57 week B.1.351 virus IC50	55-57 week P.1 virus IC50	55-57 week B.1.617.2 IC50	71-72 week Wuhan Hu-1 virus IC50	71-72 week B.1.1.7 virus IC50	71-72 week B.1.351 virus IC50	71-72 week P.1 virus IC50	71-72 week B.1.617.2 IC50
V052	Yes	0	-	-	-	-	0	117	-	-	0	1.535	153	-	-	-	-	-	-	-	-	-	0	0	0	-	338.094	1457.21	0	0	0.000939418	-	-	-	-	-
V053	Yes	0	-	-	-	-	-	148	-	-	-	2.387	79.6	-	-	-	-	-	-	-	-	-	22.5	0	7.5	-	596.174	1953.76	0	86.668	0.37155	-	-	-	-	-
V054	Yes	0	-	-	-	-	0	165	-	-	0	4.875	473	-	-	-	-	-	-	-	-	-	-	-	-	-	1635.09	4485.72	0	166.075	83.9851	-	-	-	-	-
V055	Yes	0	-	-	-	-	-	61.3	-	-	-	5.834	665	-	-	-	-	-	-	-	-	-	42.5	0	0	-	2228.32	954.796	0	296.313	1033.04	-	-	-	-	-
V056	Yes	0	-	-	-	-	0	167	-	-	0	3.268	104	-	-	-	-	-	-	-	-	-	50	15	7.5	-	1087.89	1436.91	0	192.1	1033.58	-	-	-	-	-
V057	Yes	0	-	-	-	-	-	2.88	-	-	-	1.975	150	-	-	-	-	-	-	-	-	-	-	-	-	-	849.23	243.902	0	0	689.121	-	-	-	-	-
V058	Yes	0	-	-	-	-	0	1.11	-	-	0	0	25.1	-	-	-	-	-	-	-	-	-	2.5	10	2.5	-	0	391.637	0	0	5.87611	-	-	-	-	-
V059	Yes	0	-	-	-	-	0	28.5	-	-	0	0	7.67	-	-	-	-	-	-	-	-	-	0	0	0	-	95.1473	665.843	63.7784	0	100.657	-	-	-	-	-
V060	Yes	1	-	Oxford/ Astra Zeneka	8.14286	-	0	2.74	-	-	0	9.036	2438	-	-	313737	182231	127678	174742	96313.2	-	-	15	0	37.5	-	6696.16	2994.92	316.101	1266.23	12904.3	-	-	-	-	-
V061	Yes	1	-	Oxford/ Astra Zeneka	2.71429	-	0	152	-	-	0	27.622	17669	-	-	409358	385068	371791	379778	364068	-	-	0	0	0	-	53345.2	22216	2179.93	6317.65	8318.65	-	-	-	-	-
V062	Yes	1	3	Pfizer-BioNTech BNT162b2	5	-	0	27.4	-	3.7	0	26.107	2251	-	33172	324913	262430	96664.9	188919	58346.4	-	-	212.5	67.5	105	-	3916.47	13703.7	137.355	554.352	1237.74	-	-	-	-	-
V063	Yes	1	-	Oxford/ Astra Zeneka	9.14286	-	0	222	-	-	0	26.107	4046	-	-	341695	308057	171322	248829	179243	-	-	10	2.5	62.5	-	7049.5	35277.7	445.843	903.168	1272.04	-	-	-	-	-
V064	Yes	1	-	Oxford/ Astra Zeneka	3.85714	-	0	75.8	-	-	0	28.166	5978	-	-	373652	346188	264153	302695	264443	-	-	167.5	22.5	37.5	-	5973.99	28921.9	508.42	1690.57	20573.9	-	-	-	-	-
V065	Yes	1	3	Pfizer-BioNTech BNT162b2	9.14286	-	0	7.07	-	2.23	0	27.622	2624	-	11277	312473	230272	4822.74	160732	24334.9	-	-	100	0	0	-	5524.19	11743	153.804	450.874	5561.43	-	-	-	-	-
V066	Yes	1	3	Pfizer-BioNTech BNT162b2	22.2857	-	0	56.0	-	87.9	0	27.622	4316	-	19236	362237	333577	151142	230568	198361	-	-	17.5	7.5	12.5	-	7998.19	10238.8	288.629	976.043	5616.43	-	-	-	-	-
V067	Yes	1	-	Pfizer-BioNTech BNT162b2	7.28571	-	-	42.8	-	-	-	32.464	2076	-	-	320177	254689	14596.4	180681	-	-	-	-	-	-	-	4841.35	22016.9	210.693	957.302	15361.6	-	-	-	-	-
V068	Yes	1	-	Pfizer-BioNTech BNT162b2	13.2857	16	0	188	62.4	-	0	28.166	14469	10254	-	396156	369611	322723	357738	308644	9.26	8.74	12.5	20	20	117.5	14660.6	33738	1366.15	4147.28	4069.67	34435.2	13435.6	1106.48	1900.3	248
V069	Yes	2	3	Pfizer-BioNTech BNT162b2	2.14286	19	0	7.49	3.92	2.52	0	27.622	9103	2021	24853	389142	364754	248986	310761	326924	-	-	-	-	-	-	19303.5	10451.5	457.801	2147.37	11022.5	0	1035.92	1.13721	150.95	133
V070	Yes	2	-	Pfizer-BioNTech BNT162b2	3.42857	18	0	33.1	11.3	-	0	26.107	7749	1871	-	406855	369003	360918	362389	333231	10.02	9.18	175	7.5	15	-	30687.9	67976.2	1179.95	4811.45	16462.5	8471.99	784.216	218.338	430.972	82
V071	Yes	2	3	Pfizer-BioNTech BNT162b2	2	18	0	31.6	23.3	11.4	0	27.622	7838	1565	17039	390606	354109	338882	355456	345128	-	-	40	45	112.5	22.5	11735.8	10402.1	524.985	2386.42	7435.1	0	184.839	20.2189	177.164	0
V072	Yes	2	-	Pfizer-BioNTech BNT162b2	3	19	0	131	41.2	-	0	27.245	17789	3912	-	418358	391589	366372	384027	370118	-	-	322.5	0	35	69.375	75906.7	74347.1	1429.86	5456.55	2468.77	5240.03	1136	130.79	408.57	128
V073	Yes	2	3	Pfizer-BioNTech BNT162b2	4.14286	19	0	18.9	13.4	10.6	0	28.166	9670	2151	16000	406883	378649	354304	371722	357419	-	-	0	45	52.5	22.5	-	-	-	-	-	4359.21	3230.96	336.756	674.872	729.751
V074	Yes	2	3	Pfizer-BioNTech BNT162b2	5.28571	19	0	178	233	180	0	26.107	13822	3488	24079	408044	385144	364160	373969	372057	24.08	21.17	32.5	0	17.5	80	10687.1	27672.7	493.133	3594.22	7802.71	14916.8	4656.72	0.933757	265.135	173
V076	Yes	2	3	Pfizer-BioNTech BNT162b2	3.14286	19	0	63.6	32.3	32.2	0	27.245	5525	2119	21792	381560	352203	326545	343851	313691	-	-	82.5	0	0	290	4839.77	12256.8	576.582	1971.4	2199.76	123.727	2442.7	221.532	264.278	26
V077	Yes	2	3	Pfizer-BioNTech BNT162b2	1	18	0	10.7	4.71	2.96	0	27.622	19979	1284	24047	415660	391719	373540	383510	375194	-	-	80	0	0	94.35	13912.5	25791	1661.88	3891.48	5430.26	0.0626083	853.576	4.2976	93.7823	0
V078	Yes	2	-	Pfizer-BioNTech BNT162b2	4.14286	19	0	2.03	1.46	-	0	28.166	17866	2219	-	421816	391966	374508	393123	377172	-	-	-	-	-	132.5	11745	13371.4	736.754	1654.3	3591.19	0	1219.46	176.682	359.969	37
V079	Yes	2	-	Pfizer-BioNTech BNT162b2	6.42857	22	-	217	65.3	-	-	28.166	24892	9312	-	433162	415324	390420	401304	396722	34.02	33.26	105	0	0	155	20163.3	100754	4686.6	10774.9	20271.1	9411.61	8344.58	516.041	1154.82	1533.41
V080	Yes	2	-	Pfizer-BioNTech BNT162b2	2.71429	18	0	147	45.2	-	0	32.891	8553	2364	-	388598	366090	336568	347332	339519	3.97	5.22	42.5	62.5	100	-	26901.6	26053.5	801.82	1647.91	15669.5	4749.72	2072.6	348.028	276.241	0
V082	Yes	2	3	Pfizer-BioNTech BNT162b2	3.14286	-	0	6.77	-	97.3	0	26.107	16001	-	51891	417785	397632	374742	390102	384414	-	-	-	-	-	-	26484.4	44481.8	1352.46	4187.41	38313.9	-	-	-	-	-
V083	Yes	2	-	Pfizer-BioNTech BNT162b2	3.71429	-	-	54.4	-	-	-	27.245	8130	-	-	408254	364010	328079	333762	334453	-	-	110	0	0	-	21409.3	30198.6	638.591	2097.16	17849.9	-	-	-	-	-
V084	Yes	2	-	Pfizer-BioNTech BNT162b2	13.7143	28	0	165	88.1	-	0	9.386	2277	1547	-	-	-	-	-	-	-	-	-	-	-	-	7667.71	2933.53	140.878	484.508	685.35	291.065	73.1073	603.566	83.7755	31
V086	Yes	2	3	Pfizer-BioNTech BNT162b2	1	17	-	36.1	12	2.51	-	27.622	13479	2540	18144	410376	368296	346424	357632	351022	-	-	-	-	-	22.5	43527.2	19141.9	846.328	3969.95	52085.4	160.106	922.722	9356.22	417.927	129
V087	Yes	2	-	Pfizer-BioNTech BNT162b2	3	-	0	105	-	-	0	27.245	42483	-	-	471627	441791	409443	428796	423265	-	-	27.5	0	0	-	43863.2	85483.3	4363.16	13115.1	42477.6	-	-	-	-	-
V088	Yes	2	3	Pfizer-BioNTech BNT162b2	2.28571	18	0	8.43	3.2	0	0	27.245	18630	3879	3589	424999	392740	369516	380106	379054	-	-	32.5	7.5	10	5	41257.6	34328.5	804.425	3453.19	21147.4	8014.07	775.287	7286.08	1271.47	90
V089	Yes	2	-	Pfizer-BioNTech BNT162b2	3.71429	19	0	7.83	4.25	-	0	27.622	16341	3843	-	423512	386958	373124	380278	373945	-	-	45	7.5	12.5	40	22802.2	16862.4	1030.65	2626.96	6059.38	3021.71	277.489	2878.79	450.975	26
V090	Yes	2	3	Pfizer-BioNTech BNT162b2	1.14286	18	0	67.3	27.8	14.3	0	27.622	9936	2868	18601	395726	358089	333212	344447	340697	-	-	255	20	15	107.5	10656.9	13172.8	495.492	1203.48	17407.7	157.686	458.351	1493.76	190.181	15
V091	Yes	2	-	Pfizer-BioNTech BNT162b2	3.28571	18	-	63.0	33.5	-	-	28.166	11630	2745	-	410328	382708	367895	384622	382801	5.9	5.9	22.5	0	0	177.6	11149.4	8241.7	459.864	1667	14380.7	191.272	1311.13	3765.26	385.432	144
V092	Yes	2	-	Pfizer-BioNTech BNT162b2	2.57143	17	0	10.0	3.41	-	0	27.622	18667	2718	-	439309	400213	386203	393528	387551	37.87	34.42	62.5	15	0	175	11334.8	39324.7	1448.93	4422.71	6055.68	0	1331.01	0	496.099	427.439
V093	Yes	2	-	Pfizer-BioNTech BNT162b2	4.42857	19	0	61.3	13.6	-	0	27.622	9718	2850	-	413723	377145	343485	360908	356172	-	-	37.5	10	10	-	17056.9	33324.9	558.823	1796.84	5171.44	4339.04	6239.14	0	281.089	417.103
V094	Yes	2	-	Pfizer-BioNTech BNT162b2	2	16	-	26.2	15.3	-	-	27.622	16333	4194	-	421624	389010	367254	379162	369839	6.13	6.7	115	0	0	0	22985.7	59980.2	2111.12	5226.57	4270.84	4085.6	5310.42	351.984	1186.74	1922.44
V095	Yes	2	-	Pfizer-BioNTech BNT162b2	3.14286	-	0	55.5	-	-	0	26.107	14521	-	-	424065	401581	376357	394157	395804	-	-	20	7.5	7.5	-	36820	20679.8	756.562	2995.78	15949.5	-	-	-	-	-
V096	Yes	2	3	Pfizer-BioNTech BNT162b2	3.28571	19	0	94.0	126	67.7	0	28.166	10068	4546	28155	417710	368175	342664	357621	361319	9.25	10.25	212.5	0	57.5	122.5	16701.2	17064.3	420.585	2196.88	6025.23	4967.45	2021.56	304.497	478.117	1088.4
V097	Yes	2	2	Pfizer-BioNTech BNT162b2	2.14286	18	0	1.29	18.9	7.40	0	27.622	87674	9206	4618	516290	447719	425846	447522	451236	12.52	9.59	65	25	25	-	104457	87501.6	10407.7	34796.4	36575.1	18653.1	6279.93	963.49	1976.18	851.264
V098	Yes	2	-	Pfizer-BioNTech BNT162b2	1.71429	-	0	195	-	-	0	26.107	15557	-	-	414047	389568	365972	385116	377124	-	-	392.5	142.5	120	-	43660.7	39153.8	2149.31	4812.33	5663.84	-	-	-	-	-
V099	Yes	2	-	Pfizer-BioNTech BNT162b2	6.85714	-	-	102	-	-	-	32.464	13522	-	-	413609	386076	353824	377177	377542	-	-	-	-	-	-	33680.7	13267.9	1233.63	3999.17	7989.62	-	-	-	-	-
V100	Yes	2	-	Pfizer-BioNTech BNT162b2	4.28571	-	0	11.2	-	-	0	27.245	17081	-	-	401390	374077	345518	368141	361263	-	-	225	7.5	32.5	-	8959.72	25171.9	1257.47	3332.37	2211.21	-	-	-	-	-
V101	Yes	2	3	Pfizer-BioNTech BNT162b2	12.8571	-	0	1.85	-	0	0	6.214	928	-	16389	244959	-	-	24891.2	-	-	-	-	-	-	-	1437.55	1689.47	0	125.249	3344.75	-	-	-	-	-
V102	Yes	2	3	Pfizer-BioNTech BNT162b2	1	-	0	93.5	-	24.4	0	27.622	19021	-	21395	414071	388857	358841	380738	376567	-	-	165	70	80	-	21159	42893.9	1773.32	6107.41	10089.3	-	-	-	-	-
V103	Yes	2	-	Pfizer-BioNTech BNT162b2	0.857143	-	0	227	-	-	0	26.107	22797	-	-	418691	391995	368962	389716	388045	-	-	462.5	15	10	-	82937	380038	1788.71	7741.2	18310	-	-	-	-	-
V104	Yes	2	-	Pfizer-BioNTech BNT162b2	2.28571	-	0	3.09	-	-	0	32.464	20433	-	-	425839	393675	372479	392072	394575	-	-	-	-	-	-	53764.5	27913.5	2097.29	9839.13	610.148	-	-	-	-	-
V105	Yes	2	3	Pfizer-BioNTech BNT162b2	7.14286	-	-	44.7	-	9.88	-	27.622	4814	-	10759	353322	285050	157850	293053	288865	-	-	35	17.5	37.5	-	26431.3	6092.07	513.232	1945.34	1428.32	-	-	-	-	-
V106	Yes	2	-	Oxford/ Astra Zeneka	-	15	-	-	11.8	-	-	-	-	862	-	321820	149287	58346.7	61697	40961.1	4.8	5.3	-	-	-	105	-	-	-	-	139.882	0	21.2538	283.376	5.36996	0

## Sheet: Extra 55-57 week f-u cohort
Science Study ID	Laboratory confirmed SARS-CoV-2 infection	Vaccine doses received at 55-57 week recruitment	Vaccine doses received at 83-84 week recruitment	Vaccine received	Week sampled for 55-57 week cohort after most recent vaccine dose	Week sampled for 71-72 week cohort after most recent vaccine dose	16-18 week N antibody titre	28-30 week N antibody titre	55-57 week N antibody titre	71-72 week N antibody titre	83-84 week N antibody titre	55-57 week RBD antibody titre	71-72 week RBD antibody titre	83-84 week RBD antibody titre	71-72 week Spike MEP ELISpot (delta SFC/10^6 PBMC)	71-72 week Wuhan Hu-1 peptide pool (B.1.617.2) ELISpot (delta SFC/10^6 PBMC)	71 week B.1.617.2 peptide pool ELISpot (delta SFC/10^6 PBMC)	71-72 week % Wuhan Hu-1 S1 specific IgG antibody secreting cells	71-72 week % B.1.617.2 S1 specific IgG antibody secreting cells	71-72 week Wuhan Hu-1 virus IC50	71-72 week B.1.1.7 virus IC50	71-72 week B.1.351 virus IC50	71-72 week P.1 virus IC50	71-72 week B.1.617.2 IC50
V107	No	0	-	-	-	-	-	0	0	-	-	0	-	-	-	-	-	-	-	-	-	-	-	-
V108	No	0	-	-	-	-	-	0	0	-	-	0	-	-	-	-	-	-	-	-	-	-	-	-
V109	No	0	-	-	-	-	-	0	0	-	-	0	-	-	-	-	-	-	-	-	-	-	-	-
V110	No	0	2	-	-	6	0	0	0	0	1.34	0	17958	38953	-	-	-	-	-	-	-	-	-	-
V111	No	0	-	-	-	-	-	0	0	-	-	0	-	-	-	-	-	-	-	-	-	-	-	-
V112	No	0	-	-	-	-	-	0	0	-	-	0	-	-	-	-	-	-	-	-	-	-	-	-
V113	No	0	-	-	-	-	-	0	0	-	-	0	-	-	-	-	-	-	-	-	-	-	-	-
V114	No	0	-	-	-	-	-	0	0	-	-	0	-	-	-	-	-	-	-	-	-	-	-	-
V115	No	0	-	-	-	-	-	-	0	-	-	0	-	-	-	-	-	-	-	-	-	-	-	-
V116	No	0	-	-	-	-	-	-	0	-	-	0	-	-	-	-	-	-	-	-	-	-	-	-
V117	No	0	-	-	-	-	-	0	0	-	-	0	-	-	-	-	-	-	-	-	-	-	-	-
V118	No	1	-	Pfizer-BioNTech BNT162b2	13.4286	-	-	0	0	-	-	11.8	-	-	-	-	-	-	-	-	-	-	-	-
V119	No	1	-	Oxford/ Astra Zeneca	2.71429	-	-	-	0	-	-	10.1	-	-	-	-	-	-	-	-	-	-	-	-
V120	No	1	-	Oxford/ Astra Zeneca	8.14286	-	-	0	0	-	-	151	-	-	-	-	-	-	-	-	-	-	-	-
V121	No	1	-	Oxford/ Astra Zeneca	11.1429	-	-	0	0	-	-	70.2	-	-	-	-	-	-	-	-	-	-	-	-
V122	No	1	-	Pfizer-BioNTech BNT162b2	0.571429	-	-	0	0	-	-	0	-	-	-	-	-	-	-	-	-	-	-	-
V123	No	1	-	Pfizer-BioNTech BNT162b2	9.57143	-	-	0	0	-	-	213	-	-	-	-	-	-	-	-	-	-	-	-
V125	No	1	-	Pfizer-BioNTech BNT162b2	12.8571	-	-	-	0	-	-	86.5	-	-	-	-	-	-	-	-	-	-	-	-
V126	No	1	-	Pfizer-BioNTech BNT162b2	10.8571	-	-	0	0	-	-	587	-	-	-	-	-	-	-	-	-	-	-	-
V127	No	1	-	Pfizer-BioNTech BNT162b2	7.42857	-	-	-	0	-	-	23.0	-	-	-	-	-	-	-	-	-	-	-	-
V128	No	1	-	Oxford/ Astra Zeneca	8.85714	-	-	0	0	-	-	122	-	-	-	-	-	-	-	-	-	-	-	-
V129	No	2	-	Pfizer-BioNTech BNT162b2	5	-	-	0	0	-	-	30301	-	-	-	-	-	-	-	-	-	-	-	-
V130	No	2	-	Pfizer-BioNTech BNT162b2	4.85714	-	-	0	0	-	-	17538	-	-	-	-	-	-	-	-	-	-	-	-
V131	No	2	-	Pfizer-BioNTech BNT162b2	4	-	-	0	0	-	-	10720	-	-	-	-	-	-	-	-	-	-	-	-
V132	No	2	-	Pfizer-BioNTech BNT162b2	3.14286	-	-	0	0	-	-	12234	-	-	-	-	-	-	-	-	-	-	-	-
V133	No	2	-	Pfizer-BioNTech BNT162b2	1.85714	-	-	-	0	-	-	16289	-	-	-	-	-	-	-	-	-	-	-	-
V134	No	2	3	Pfizer-BioNTech BNT162b2	1.85714	-	0	0	0	-	0	29336	-	47263	-	-	-	-	-	-	-	-	-	-
V135	No	2	-	Pfizer-BioNTech BNT162b2	4	-	-	0	0	-	-	24347	-	-	-	-	-	-	-	-	-	-	-	-
V136	No	2	-	Pfizer-BioNTech BNT162b2	4	-	-	0	0	-	-	10861	-	-	-	-	-	-	-	-	-	-	-	-
V137	No	2	3	Pfizer-BioNTech BNT162b2	4.42857	-	-	0	0	-	4.47	4081	-	20143	-	-	-	-	-	-	-	-	-	-
V138	No	2	3	Pfizer-BioNTech BNT162b2	2.85714	18	0	0	0	0	0	39674	3770	14346	35	0	0	-	-	4.51695	305.838	130.665	236.241	22
V139	No	2	-	Pfizer-BioNTech BNT162b2	3.85714	-	-	0	0	-	-	18352	-	-	-	-	-	-	-	-	-	-	-	-
V140	No	2	-	Pfizer-BioNTech BNT162b2	6.28571	-	-	-	0	-	-	9909	-	-	-	-	-	-	-	-	-	-	-	-
V141	No	2	-	Pfizer-BioNTech BNT162b2	4.85714	21	0	0	0	0	-	28151	3810	-	42.5	0	0	-	-	489.212	323.427	8.10434	364.06	0
V142	No	2	-	Pfizer-BioNTech BNT162b2	4.42857	-	-	-	0	-	-	29305	-	-	-	-	-	-	-	-	-	-	-	-
V143	No	2	-	Pfizer-BioNTech BNT162b2	3.14286	-	-	0	0	-	-	16527	-	-	-	-	-	-	-	-	-	-	-	-
V144	No	2	-	Pfizer-BioNTech BNT162b2	3.14286	-	-	0	0	-	-	22033	-	-	-	-	-	-	-	-	-	-	-	-
V145	No	2	-	Pfizer-BioNTech BNT162b2	4	-	-	0	0	-	-	18832	-	-	-	-	-	-	-	-	-	-	-	-
V146	No	2	-	Pfizer-BioNTech BNT162b2	4	-	-	0	0	-	-	6579	-	-	-	-	-	-	-	-	-	-	-	-
V147	No	2	-	Pfizer-BioNTech BNT162b2	2	-	-	0	0	-	-	18327	-	-	-	-	-	-	-	-	-	-	-	-
V148	No	2	-	Pfizer-BioNTech BNT162b2	2.14286	-	-	0	0	-	-	36568	-	-	-	-	-	-	-	-	-	-	-	-
V149	No	2	-	Pfizer-BioNTech BNT162b2	5.14286	-	-	0	0	-	-	13136	-	-	-	-	-	-	-	-	-	-	-	-
V150	No	2	-	Pfizer-BioNTech BNT162b2	1.42857	-	-	0	0	-	-	36375	-	-	-	-	-	-	-	-	-	-	-	-
V151	No	2	-	Pfizer-BioNTech BNT162b2	3.14286	-	-	0	0	-	-	14337	-	-	-	-	-	-	-	-	-	-	-	-
V152	No	2	-	Pfizer-BioNTech BNT162b2	4.85714	-	-	0	0	-	-	9057	-	-	-	-	-	-	-	-	-	-	-	-
V153	No	2	-	Pfizer-BioNTech BNT162b2	4.85714	-	-	0	0	-	-	33898	-	-	-	-	-	-	-	-	-	-	-	-
V154	No	2	-	Pfizer-BioNTech BNT162b2	1	-	-	0	0	-	-	17676	-	-	-	-	-	-	-	-	-	-	-	-
V155	No	2	-	Pfizer-BioNTech BNT162b2	2.85714	-	-	0	0	-	-	9009	-	-	-	-	-	-	-	-	-	-	-	-
V156	No	2	-	Pfizer-BioNTech BNT162b2	4.42857	-	-	0	0	-	-	14736	-	-	-	-	-	-	-	-	-	-	-	-
V157	No	2	-	Pfizer-BioNTech BNT162b2	5.14286	-	-	0	0	-	-	4894	-	-	-	-	-	-	-	-	-	-	-	-
V158	No	2	-	Pfizer-BioNTech BNT162b2	3.14286	-	-	0	0	-	-	74877	-	-	-	-	-	-	-	-	-	-	-	-
V159	No	2	-	Pfizer-BioNTech BNT162b2	4.14286	-	-	0	0	-	-	3331	-	-	-	-	-	-	-	-	-	-	-	-
V160	No	2	-	Pfizer-BioNTech BNT162b2	4.14286	-	-	0	0	-	-	16100	-	-	-	-	-	-	-	-	-	-	-	-
V161	No	2	-	Pfizer-BioNTech BNT162b2	3.42857	-	-	0	0	-	-	44739	-	-	-	-	-	-	-	-	-	-	-	-
V162	No	2	-	Pfizer-BioNTech BNT162b2	1.85714	-	-	0	0	-	-	9928	-	-	-	-	-	-	-	-	-	-	-	-
V163	No	2	-	Pfizer-BioNTech BNT162b2	4	-	-	0	0	-	-	4480	-	-	-	-	-	-	-	-	-	-	-	-
V164	No	2	-	Pfizer-BioNTech BNT162b2	4.85714	-	-	0	0	-	-	61174	-	-	-	-	-	-	-	-	-	-	-	-
V165	No	2	-	Pfizer-BioNTech BNT162b2	5.14286	-	-	0	0	-	-	19139	-	-	-	-	-	-	-	-	-	-	-	-
V166	No	2	-	Pfizer-BioNTech BNT162b2	4.14286	-	-	0	0	-	-	7533	-	-	-	-	-	-	-	-	-	-	-	-
V167	No	2	-	Pfizer-BioNTech BNT162b2	5.14286	-	-	0	0	-	-	8311	-	-	-	-	-	-	-	-	-	-	-	-
V168	No	2	-	Pfizer-BioNTech BNT162b2	0	-	-	0	0	-	-	49.0	-	-	-	-	-	-	-	-	-	-	-	-
V169	No	2	-	Pfizer-BioNTech BNT162b2	4.14286	-	-	0	0	-	-	15364	-	-	-	-	-	-	-	-	-	-	-	-
V170	No	2	-	Pfizer-BioNTech BNT162b2	6.85714	-	-	0	0	-	-	1501	-	-	-	-	-	-	-	-	-	-	-	-
V171	No	2	-	Pfizer-BioNTech BNT162b2	2.71429	-	-	0	0	-	-	7571	-	-	-	-	-	-	-	-	-	-	-	-
V172	No	2	-	Pfizer-BioNTech BNT162b2	4.71429	-	-	-	0	-	-	23844	-	-	-	-	-	-	-	-	-	-	-	-
V173	No	2	-	Pfizer-BioNTech BNT162b2	4.71429	-	-	-	0	-	-	14495	-	-	-	-	-	-	-	-	-	-	-	-
V174	No	2	-	Pfizer-BioNTech BNT162b2	4.42857	-	-	-	0	-	-	9822	-	-	-	-	-	-	-	-	-	-	-	-
V175	No	2	-	Pfizer-BioNTech BNT162b2	3.14286	-	-	0	0	-	-	17882	-	-	-	-	-	-	-	-	-	-	-	-
V176	No	2	-	Pfizer-BioNTech BNT162b2	3.71429	-	-	0	0	-	-	4224	-	-	-	-	-	-	-	-	-	-	-	-
V177	No	2	-	Pfizer-BioNTech BNT162b2	4.28571	-	-	0	0	-	-	11954	-	-	-	-	-	-	-	-	-	-	-	-
V178	No	2	-	Pfizer-BioNTech BNT162b2	3	-	-	-	0	-	-	14069	-	-	-	-	-	-	-	-	-	-	-	-
V179	No	2	3	Pfizer-BioNTech BNT162b2	3.71429	20	0	0	0	0	8.49	12133	3219	32173	450	220	147.5	-	-	0	471.739	0	7.13468	0.825186
V180	No	2	-	Pfizer-BioNTech BNT162b2	9	-	-	-	0	-	-	3512	-	-	-	-	-	-	-	-	-	-	-	-
V181	No	2	-	Pfizer-BioNTech BNT162b2	3.14286	-	-	0	0	-	-	4535	-	-	-	-	-	-	-	-	-	-	-	-
V182	No	2	-	Pfizer-BioNTech BNT162b2	-4.57143	-	-	0	0	-	-	20306	-	-	-	-	-	-	-	-	-	-	-	-
V183	No	2	-	Pfizer-BioNTech BNT162b2	4	-	-	0	0	-	-	27075	-	-	-	-	-	-	-	-	-	-	-	-
V184	No	2	-	Oxford/ Astra Zeneca	4	-	-	0	0	-	-	591	-	-	-	-	-	-	-	-	-	-	-	-
V185	No	2	-	Pfizer-BioNTech BNT162b2	4	-	-	0	0	-	-	28172	-	-	-	-	-	-	-	-	-	-	-	-
V186	No	2	-	Pfizer-BioNTech BNT162b2	5.71429	-	-	0	0	-	-	5413	-	-	-	-	-	-	-	-	-	-	-	-
V187	No	2	-	Pfizer-BioNTech BNT162b2	3	-	-	0	0	-	-	72240	-	-	-	-	-	-	-	-	-	-	-	-
V188	No	2	-	Pfizer-BioNTech BNT162b2	2.42857	18	0	0	0	0	-	13323	2052	-	30	10	27.5	-	-	2.82889e-29	85.3742	1546.72	40.8758	0
V189	No	2	-	Pfizer-BioNTech BNT162b2	3.42857	-	-	0	0	-	-	7523	-	-	-	-	-	-	-	-	-	-	-	-
V190	No	2	-	Pfizer-BioNTech BNT162b2	4	-	-	0	0	-	-	11519	-	-	-	-	-	-	-	-	-	-	-	-
V191	No	2	-	Pfizer-BioNTech BNT162b2	1.85714	-	-	0	0	-	-	63648	-	-	-	-	-	-	-	-	-	-	-	-
V192	No	2	-	Pfizer-BioNTech BNT162b2	4	-	-	0	0	-	-	20024	-	-	-	-	-	-	-	-	-	-	-	-
V193	No	2	-	Pfizer-BioNTech BNT162b2	2.14286	-	-	0	0	-	-	44898	-	-	-	-	-	-	-	-	-	-	-	-
V194	No	2	-	Pfizer-BioNTech BNT162b2	3.28571	-	-	0	0	-	-	35863	-	-	-	-	-	-	-	-	-	-	-	-
V195	No	2	-	Pfizer-BioNTech BNT162b2	3.71429	-	-	0	0	-	-	2559	-	-	-	-	-	-	-	-	-	-	-	-
V196	No	2	-	Pfizer-BioNTech BNT162b2	4	-	-	0	0	-	-	28325	-	-	-	-	-	-	-	-	-	-	-	-
V197	No	2	-	Pfizer-BioNTech BNT162b2	4.85714	-	-	0	0	-	-	4939	-	-	-	-	-	-	-	-	-	-	-	-
V198	No	2	-	Pfizer-BioNTech BNT162b2	2.28571	-	-	0	0	-	-	37567	-	-	-	-	-	-	-	-	-	-	-	-
V199	No	2	-	Pfizer-BioNTech BNT162b2	4.28571	-	-	0	0	-	-	12111	-	-	-	-	-	-	-	-	-	-	-	-
V200	No	2	-	Pfizer-BioNTech BNT162b2	4.28571	-	-	0	0	-	-	3141	-	-	-	-	-	-	-	-	-	-	-	-
V201	No	2	-	Pfizer-BioNTech BNT162b2	6.28571	-	-	-	0	-	-	11455	-	-	-	-	-	-	-	-	-	-	-	-
V202	No	2	-	Pfizer-BioNTech BNT162b2	7.14286	-	-	0	0	-	-	4389	-	-	-	-	-	-	-	-	-	-	-	-
V203	No	2	-	Pfizer-BioNTech BNT162b2	4.14286	-	-	0	0	-	-	5702	-	-	-	-	-	-	-	-	-	-	-	-
V204	No	2	-	Pfizer-BioNTech BNT162b2	4.71429	-	-	0	0	-	-	11903	-	-	-	-	-	-	-	-	-	-	-	-
V205	No	2	-	Pfizer-BioNTech BNT162b2	4.71429	-	-	0	0	-	-	5618	-	-	-	-	-	-	-	-	-	-	-	-
V206	No	2	-	Pfizer-BioNTech BNT162b2	2	-	-	0	0	-	-	46581	-	-	-	-	-	-	-	-	-	-	-	-
V207	No	2	-	Pfizer-BioNTech BNT162b2	4.57143	-	-	0	0	-	-	13183	-	-	-	-	-	-	-	-	-	-	-	-
V208	No	2	-	Pfizer-BioNTech BNT162b2	5.57143	-	-	0	0	-	-	11514	-	-	-	-	-	-	-	-	-	-	-	-
V209	No	2	-	Pfizer-BioNTech BNT162b2	5.71429	-	-	-	0	-	-	7947	-	-	-	-	-	-	-	-	-	-	-	-
V210	No	2	-	Pfizer-BioNTech BNT162b2	1	-	-	0	0	-	-	21422	-	-	-	-	-	-	-	-	-	-	-	-
V211	No	2	-	Pfizer-BioNTech BNT162b2	4.85714	-	-	-	0	-	-	10534	-	-	-	-	-	-	-	-	-	-	-	-
V212	No	2	-	Pfizer-BioNTech BNT162b2	4.57143	-	-	0	0	-	-	15617	-	-	-	-	-	-	-	-	-	-	-	-
V213	No	2	-	Pfizer-BioNTech BNT162b2	6.42857	-	-	0	0	-	-	34571	-	-	-	-	-	-	-	-	-	-	-	-
V214	No	2	-	Pfizer-BioNTech BNT162b2	4.14286	-	-	0	0	-	-	6359	-	-	-	-	-	-	-	-	-	-	-	-
V215	No	2	-	Pfizer-BioNTech BNT162b2	3.28571	-	-	0	0	-	-	11324	-	-	-	-	-	-	-	-	-	-	-	-
V216	No	2	-	Pfizer-BioNTech BNT162b2	2.14286	-	-	0	0	-	-	35291	-	-	-	-	-	-	-	-	-	-	-	-
V217	No	2	3	Pfizer-BioNTech BNT162b2	2.28571	-	0	-	0	-	0	17788	-	13575	-	-	-	-	-	-	-	-	-	-
V218	No	2	-	Pfizer-BioNTech BNT162b2	4	-	-	0	0	-	-	22205	-	-	-	-	-	-	-	-	-	-	-	-
V219	No	2	-	Pfizer-BioNTech BNT162b2	4.57143	-	-	-	0	-	-	12292	-	-	-	-	-	-	-	-	-	-	-	-
V220	No	2	-	Pfizer-BioNTech BNT162b2	12.2857	-	-	0	0	-	-	2502	-	-	-	-	-	-	-	-	-	-	-	-
V221	No	2	-	Pfizer-BioNTech BNT162b2	2.14286	-	-	0	0	-	-	36374	-	-	-	-	-	-	-	-	-	-	-	-
V222	No	2	-	Pfizer-BioNTech BNT162b2	4	-	-	-	0	-	-	12441	-	-	-	-	-	-	-	-	-	-	-	-
V223	No	2	3	Pfizer-BioNTech BNT162b2	3	18	0	0	0	0	0	20721	2306	14845	-	-	-	-	-	0	5195.77	3.03355	0.556044	0
V224	No	2	-	Pfizer-BioNTech BNT162b2	10	-	-	0	0	-	-	2139	-	-	-	-	-	-	-	-	-	-	-	-
V225	No	2	-	Pfizer-BioNTech BNT162b2	4.14286	-	-	0	0	-	-	20298	-	-	-	-	-	-	-	-	-	-	-	-
V226	No	2	-	Pfizer-BioNTech BNT162b2	5.14286	-	-	0	0	-	-	18156	-	-	-	-	-	-	-	-	-	-	-	-
V227	No	2	-	Pfizer-BioNTech BNT162b2	4.28571	-	-	0	0	-	-	7392	-	-	-	-	-	-	-	-	-	-	-	-
V228	No	2	-	Pfizer-BioNTech BNT162b2	2.71429	-	0	-	0	-	-	37209	-	-	-	-	-	-	-	-	-	-	-	-
V229	No	2	-	Pfizer-BioNTech BNT162b2	5.57143	-	-	0	0	-	-	9250	-	-	-	-	-	-	-	-	-	-	-	-
V230	No	2	-	Pfizer-BioNTech BNT162b2	3.28571	-	-	-	0	-	-	23010	-	-	-	-	-	-	-	-	-	-	-	-
V231	No	2	-	Pfizer-BioNTech BNT162b2	4.28571	-	-	-	0	-	-	13825	-	-	-	-	-	-	-	-	-	-	-	-
V232	No	2	-	Pfizer-BioNTech BNT162b2	3.42857	-	-	0	0	-	-	10770	-	-	-	-	-	-	-	-	-	-	-	-
V233	No	2	-	Pfizer-BioNTech BNT162b2	3.14286	-	-	0	0	-	-	14726	-	-	-	-	-	-	-	-	-	-	-	-
V234	No	2	-	Pfizer-BioNTech BNT162b2	3.14286	-	-	-	0	-	-	9523	-	-	-	-	-	-	-	-	-	-	-	-
V235	No	2	-	Pfizer-BioNTech BNT162b2	2	-	-	0	0	-	-	19331	-	-	-	-	-	-	-	-	-	-	-	-
V236	No	2	-	Pfizer-BioNTech BNT162b2	5.14286	-	-	0	0	-	-	13283	-	-	-	-	-	-	-	-	-	-	-	-
V237	No	2	-	Pfizer-BioNTech BNT162b2	7.42857	-	-	0	0	-	-	6655	-	-	-	-	-	-	-	-	-	-	-	-
V238	No	2	-	Pfizer-BioNTech BNT162b2	13.2857	-	-	0	0	-	-	6469	-	-	-	-	-	-	-	-	-	-	-	-
V239	No	2	-	Pfizer-BioNTech BNT162b2	4	-	-	0	0	-	-	15714	-	-	-	-	-	-	-	-	-	-	-	-
V240	No	2	-	Pfizer-BioNTech BNT162b2	6.57143	-	-	0	0	-	-	7769	-	-	-	-	-	-	-	-	-	-	-	-
V241	No	2	-	Pfizer-BioNTech BNT162b2	6.28571	-	-	0	0	-	-	18485	-	-	-	-	-	-	-	-	-	-	-	-
V242	No	2	-	Pfizer-BioNTech BNT162b2	11.2857	-	-	-	0	-	-	2522	-	-	-	-	-	-	-	-	-	-	-	-
V243	No	2	-	Pfizer-BioNTech BNT162b2	4	-	-	0	0	-	-	9970	-	-	-	-	-	-	-	-	-	-	-	-
V244	No	2	-	Pfizer-BioNTech BNT162b2	4.28571	-	-	0	0	-	-	41871	-	-	-	-	-	-	-	-	-	-	-	-
V245	No	2	-	Pfizer-BioNTech BNT162b2	4	-	-	0	0	-	-	16811	-	-	-	-	-	-	-	-	-	-	-	-
V246	No	2	-	Pfizer-BioNTech BNT162b2	12.2857	29	0	0	0	0	-	665	554	-	-	-	-	-	-	0	0	0	0	0
V247	No	2	3	Pfizer-BioNTech BNT162b2	2.57143	19	-	0	0	3.68	0	46817	19345	18616	125	-	-	18.16	20.51	63955.9	30008.3	3945.49	6684.56	1095
V248	No	2	-	Pfizer-BioNTech BNT162b2	3.28571	-	0	0	0	-	-	11091	-	-	-	-	-	-	-	-	-	-	-	-
V249	No	2	-	Pfizer-BioNTech BNT162b2	3.28571	-	-	-	0	-	-	18714	-	-	-	-	-	-	-	-	-	-	-	-
V250	No	2	-	Pfizer-BioNTech BNT162b2	9.14286	-	-	-	0	-	-	6545	-	-	-	-	-	-	-	-	-	-	-	-
V251	No	2	-	Pfizer-BioNTech BNT162b2	3.28571	-	-	0	0	-	-	22677	-	-	-	-	-	-	-	-	-	-	-	-
V252	No	2	-	Pfizer-BioNTech BNT162b2	2.14286	-	-	0	0	-	-	27155	-	-	-	-	-	-	-	-	-	-	-	-
V253	No	2	-	Pfizer-BioNTech BNT162b2	0.714286	-	-	0	0	-	-	12645	-	-	-	-	-	-	-	-	-	-	-	-
V254	No	2	-	Pfizer-BioNTech BNT162b2	4.57143	-	-	0	0	-	-	19329	-	-	-	-	-	-	-	-	-	-	-	-
V255	No	2	-	Pfizer-BioNTech BNT162b2	5.85714	-	-	0	0	-	-	5892	-	-	-	-	-	-	-	-	-	-	-	-
V256	No	2	-	Pfizer-BioNTech BNT162b2	4.71429	-	-	0	0	-	-	7530	-	-	-	-	-	-	-	-	-	-	-	-
V257	No	2	-	Pfizer-BioNTech BNT162b2	5.14286	-	-	-	0	-	-	15877	-	-	-	-	-	-	-	-	-	-	-	-
V258	No	2	-	Pfizer-BioNTech BNT162b2	2.28571	-	-	0	0	-	-	8323	-	-	-	-	-	-	-	-	-	-	-	-
V259	No	2	-	Pfizer-BioNTech BNT162b2	-	-	-	-	0	-	-	100	-	-	-	-	-	-	-	-	-	-	-	-
V260	No	2	-	Pfizer-BioNTech BNT162b2	2.85714	-	-	0	0	-	-	7483	-	-	-	-	-	-	-	-	-	-	-	-
V261	No	2	-	Pfizer-BioNTech BNT162b2	1.85714	-	-	0	0	-	-	21179	-	-	-	-	-	-	-	-	-	-	-	-
V262	No	2	-	Pfizer-BioNTech BNT162b2	4	-	-	0	0	-	-	10713	-	-	-	-	-	-	-	-	-	-	-	-
V263	No	2	-	Pfizer-BioNTech BNT162b2	3.85714	-	-	0	0	-	-	11060	-	-	-	-	-	-	-	-	-	-	-	-
V264	No	2	-	Pfizer-BioNTech BNT162b2	1.14286	-	-	0	0	-	-	38266	-	-	-	-	-	-	-	-	-	-	-	-
V265	No	2	-	Pfizer-BioNTech BNT162b2	3.85714	-	-	0	0	-	-	13372	-	-	-	-	-	-	-	-	-	-	-	-
V266	No	2	-	Pfizer-BioNTech BNT162b2	4.85714	-	-	0	0	-	-	5818	-	-	-	-	-	-	-	-	-	-	-	-
V267	No	2	-	Pfizer-BioNTech BNT162b2	3	-	0	0	0	-	-	16460	-	-	-	-	-	-	-	-	-	-	-	-
V268	No	2	-	Pfizer-BioNTech BNT162b2	1	-	-	0	0	-	-	13681	-	-	-	-	-	-	-	-	-	-	-	-
V269	No	2	-	Pfizer-BioNTech BNT162b2	6.14286	-	-	0	0	-	-	5159	-	-	-	-	-	-	-	-	-	-	-	-
V270	No	2	-	Pfizer-BioNTech BNT162b2	2.28571	-	-	-	0	-	-	4184	-	-	-	-	-	-	-	-	-	-	-	-
V271	No	2	-	Pfizer-BioNTech BNT162b2	5.28571	-	-	0	0	-	-	21594	-	-	-	-	-	-	-	-	-	-	-	-
V272	No	2	-	Pfizer-BioNTech BNT162b2	2	-	-	0	0	-	-	14288	-	-	-	-	-	-	-	-	-	-	-	-
V273	No	2	-	Pfizer-BioNTech BNT162b2	4.42857	-	-	0	0	-	-	11541	-	-	-	-	-	-	-	-	-	-	-	-
V274	No	2	-	Pfizer-BioNTech BNT162b2	4.42857	-	-	-	0	-	-	16374	-	-	-	-	-	-	-	-	-	-	-	-
V275	No	2	-	Pfizer-BioNTech BNT162b2	3.28571	-	-	0	0	-	-	14850	-	-	-	-	-	-	-	-	-	-	-	-
V276	No	2	-	Pfizer-BioNTech BNT162b2	3.85714	-	-	-	0	-	-	3472	-	-	-	-	-	-	-	-	-	-	-	-
V277	No	2	-	Pfizer-BioNTech BNT162b2	5.14286	-	-	-	0	-	-	7914	-	-	-	-	-	-	-	-	-	-	-	-
V278	No	2	-	Pfizer-BioNTech BNT162b2	13.2857	-	-	0	0	-	-	4534	-	-	-	-	-	-	-	-	-	-	-	-
V279	No	2	-	Pfizer-BioNTech BNT162b2	2.28571	-	-	0	0	-	-	33163	-	-	-	-	-	-	-	-	-	-	-	-
V280	No	2	-	Pfizer-BioNTech BNT162b2	3.28571	-	-	0	0	-	-	28517	-	-	-	-	-	-	-	-	-	-	-	-
V281	No	2	-	Pfizer-BioNTech BNT162b2	8.57143	-	-	-	0	-	-	1408	-	-	-	-	-	-	-	-	-	-	-	-
V282	No	2	-	Pfizer-BioNTech BNT162b2	4.71429	-	-	-	0	-	-	10797	-	-	-	-	-	-	-	-	-	-	-	-
V283	No	2	-	Pfizer-BioNTech BNT162b2	2.42857	-	-	0	0	-	-	61363	-	-	-	-	-	-	-	-	-	-	-	-
V284	No	2	-	Pfizer-BioNTech BNT162b2	3.85714	-	-	0	0	-	-	22817	-	-	-	-	-	-	-	-	-	-	-	-
V285	No	2	-	Pfizer-BioNTech BNT162b2	4.14286	-	-	0	0	-	-	6630	-	-	-	-	-	-	-	-	-	-	-	-
V286	No	2	3	Pfizer-BioNTech BNT162b2	3	-	0	0	0	-	0	7503	-	23778	-	-	-	-	-	-	-	-	-	-
V287	No	2	-	Pfizer-BioNTech BNT162b2	3	-	-	0	0	-	-	13229	-	-	-	-	-	-	-	-	-	-	-	-
V288	No	2	-	Pfizer-BioNTech BNT162b2	1	-	-	0	0	-	-	16638	-	-	-	-	-	-	-	-	-	-	-	-
V289	No	2	-	Pfizer-BioNTech BNT162b2	1	-	-	0	0	-	-	11275	-	-	-	-	-	-	-	-	-	-	-	-
V290	No	2	-	Pfizer-BioNTech BNT162b2	7.57143	-	-	-	0	-	-	7681	-	-	-	-	-	-	-	-	-	-	-	-
V291	No	2	-	Pfizer-BioNTech BNT162b2	2.71429	-	-	0	0	-	-	21772	-	-	-	-	-	-	-	-	-	-	-	-
V292	No	2	-	Pfizer-BioNTech BNT162b2	2.42857	-	-	0	0	-	-	40185	-	-	-	-	-	-	-	-	-	-	-	-
V293	No	2	-	Pfizer-BioNTech BNT162b2	3.71429	-	-	0	0	-	-	12858	-	-	-	-	-	-	-	-	-	-	-	-
V294	No	2	-	Pfizer-BioNTech BNT162b2	6.85714	-	-	-	0	-	-	2821	-	-	-	-	-	-	-	-	-	-	-	-
V295	No	2	-	Pfizer-BioNTech BNT162b2	3.28571	-	-	0	0	-	-	21142	-	-	-	-	-	-	-	-	-	-	-	-
V296	No	2	-	Pfizer-BioNTech BNT162b2	4	-	-	0	0	-	-	7321	-	-	-	-	-	-	-	-	-	-	-	-
V297	No	2	2	Pfizer-BioNTech BNT162b2	1	-	0	0	0	-	15.1	29308	-	67566	-	-	-	-	-	-	-	-	-	-
V298	No	2	-	Pfizer-BioNTech BNT162b2	3	-	-	0	0	-	-	13539	-	-	-	-	-	-	-	-	-	-	-	-
V299	No	2	-	Pfizer-BioNTech BNT162b2	3	-	-	0	0	-	-	8869	-	-	-	-	-	-	-	-	-	-	-	-
V300	No	2	-	Pfizer-BioNTech BNT162b2	3.85714	-	-	0	0	-	-	8674	-	-	-	-	-	-	-	-	-	-	-	-
V301	No	2	-	Pfizer-BioNTech BNT162b2	3.14286	-	-	-	0	-	-	12741	-	-	-	-	-	-	-	-	-	-	-	-
V302	No	2	-	Pfizer-BioNTech BNT162b2	6.14286	-	-	0	0	-	-	4546	-	-	-	-	-	-	-	-	-	-	-	-
V303	No	2	-	Pfizer-BioNTech BNT162b2	2.28571	-	-	-	0	-	-	10268	-	-	-	-	-	-	-	-	-	-	-	-
V304	No	2	-	Pfizer-BioNTech BNT162b2	12.5714	-	-	0	0	-	-	963	-	-	-	-	-	-	-	-	-	-	-	-
V305	No	2	-	Pfizer-BioNTech BNT162b2	4	-	-	0	0	-	-	18456	-	-	-	-	-	-	-	-	-	-	-	-
V306	No	2	-	Pfizer-BioNTech BNT162b2	5.42857	-	-	0	0	-	-	3947	-	-	-	-	-	-	-	-	-	-	-	-
V307	No	2	-	Pfizer-BioNTech BNT162b2	13.5714	-	-	0	0	-	-	870	-	-	-	-	-	-	-	-	-	-	-	-
V308	No	2	-	Pfizer-BioNTech BNT162b2	2.85714	-	-	0	0	-	-	32433	-	-	-	-	-	-	-	-	-	-	-	-
V309	No	2	-	Pfizer-BioNTech BNT162b2	6.85714	-	-	0	0	-	-	11992	-	-	-	-	-	-	-	-	-	-	-	-
V310	No	2	-	Pfizer-BioNTech BNT162b2	5	-	-	-	0	-	-	23068	-	-	-	-	-	-	-	-	-	-	-	-
V311	No	2	-	Pfizer-BioNTech BNT162b2	4.14286	-	-	0	0	-	-	14758	-	-	-	-	-	-	-	-	-	-	-	-
V312	No	2	-	Pfizer-BioNTech BNT162b2	4.28571	-	-	-	0	-	-	18226	-	-	-	-	-	-	-	-	-	-	-	-
V313	No	2	-	Pfizer-BioNTech BNT162b2	6	-	-	-	0	-	-	4425	-	-	-	-	-	-	-	-	-	-	-	-
V314	No	2	-	Pfizer-BioNTech BNT162b2	5.14286	-	-	0	0	-	-	12174	-	-	-	-	-	-	-	-	-	-	-	-
V315	No	2	3	Pfizer-BioNTech BNT162b2	12.5714	-	0	0	0	-	0	2079	-	17213	-	-	-	-	-	-	-	-	-	-
V316	No	2	-	Pfizer-BioNTech BNT162b2	2.28571	-	-	0	0	-	-	23513	-	-	-	-	-	-	-	-	-	-	-	-
V317	No	2	-	Pfizer-BioNTech BNT162b2	0.857143	-	-	0	0	-	-	19085	-	-	-	-	-	-	-	-	-	-	-	-
V318	No	2	-	Pfizer-BioNTech BNT162b2	2.28571	-	-	0	0	-	-	22728	-	-	-	-	-	-	-	-	-	-	-	-
V319	No	2	-	Pfizer-BioNTech BNT162b2	3.14286	-	-	0	0	-	-	13710	-	-	-	-	-	-	-	-	-	-	-	-
V320	No	2	-	Oxford/Astra Zeneca	3	-	-	-	0	-	-	788	-	-	-	-	-	-	-	-	-	-	-	-
V321	No	2	-	Pfizer-BioNTech BNT162b2	2.42857	-	-	0	0	-	-	15721	-	-	-	-	-	-	-	-	-	-	-	-
V322	No	2	-	Pfizer-BioNTech BNT162b2	4	-	-	0	0	-	-	18767	-	-	-	-	-	-	-	-	-	-	-	-
V323	No	2	-	Pfizer-BioNTech BNT162b2	5.85714	-	-	0	0	-	-	3437	-	-	-	-	-	-	-	-	-	-	-	-
V324	No	2	-	Pfizer-BioNTech BNT162b2	13.2857	-	-	0	0	-	-	131	-	-	-	-	-	-	-	-	-	-	-	-
V325	No	2	-	Oxford/ Astra Zeneca	2	-	-	-	0	-	-	1267	-	-	-	-	-	-	-	-	-	-	-	-
V326	No	2	-	Pfizer-BioNTech BNT162b2	5.28571	-	-	-	0	-	-	2149	-	-	-	-	-	-	-	-	-	-	-	-
V327	No	2	-	Pfizer-BioNTech BNT162b2	6	-	-	0	0	-	-	5981	-	-	-	-	-	-	-	-	-	-	-	-
V328	No	2	-	Pfizer-BioNTech BNT162b2	5.57143	-	-	0	0	-	-	8507	-	-	-	-	-	-	-	-	-	-	-	-
V329	No	2	2	Pfizer-BioNTech BNT162b2	12.5714	-	0	0	0	-	48.3	1110	-	88804	-	-	-	-	-	-	-	-	-	-
V330	No	2	-	Pfizer-BioNTech BNT162b2	4.14286	-	-	0	0	-	-	5945	-	-	-	-	-	-	-	-	-	-	-	-
V331	No	2	-	Pfizer-BioNTech BNT162b2	5.57143	-	-	0	0	-	-	31912	-	-	-	-	-	-	-	-	-	-	-	-
V332	No	2	-	Pfizer-BioNTech BNT162b2	13.1429	-	-	-	0	-	-	399	-	-	-	-	-	-	-	-	-	-	-	-
V333	No	2	-	Pfizer-BioNTech BNT162b2	3.14286	-	-	0	0	-	-	34844	-	-	-	-	-	-	-	-	-	-	-	-
V334	No	2	-	Pfizer-BioNTech BNT162b2	6.71429	-	-	0	0	-	-	5034	-	-	-	-	-	-	-	-	-	-	-	-
V335	No	2	-	Pfizer-BioNTech BNT162b2	0	-	-	0	0	-	-	202	-	-	-	-	-	-	-	-	-	-	-	-
V336	No	2	-	Pfizer-BioNTech BNT162b2	2.85714	-	-	0	0	-	-	46400	-	-	-	-	-	-	-	-	-	-	-	-
V337	No	2	-	Pfizer-BioNTech BNT162b2	3.14286	-	-	0	0	-	-	4520	-	-	-	-	-	-	-	-	-	-	-	-
V338	No	2	-	Pfizer-BioNTech BNT162b2	5.42857	-	-	0	0	-	-	7833	-	-	-	-	-	-	-	-	-	-	-	-
V339	No	2	-	Pfizer-BioNTech BNT162b2	2.28571	-	-	0	0	-	-	5125	-	-	-	-	-	-	-	-	-	-	-	-
V340	No	2	-	Pfizer-BioNTech BNT162b2	13.2857	-	0	0	0	-	-	1128	-	-	-	-	-	-	-	-	-	-	-	-
V341	No	2	-	Pfizer-BioNTech BNT162b2	5.28571	-	-	-	0	-	-	9106	-	-	-	-	-	-	-	-	-	-	-	-
V342	No	2	-	Pfizer-BioNTech BNT162b2	5.14286	-	-	0	0	-	-	7276	-	-	-	-	-	-	-	-	-	-	-	-
V343	No	2	-	Pfizer-BioNTech BNT162b2	3	-	-	0	0	-	-	40988	-	-	-	-	-	-	-	-	-	-	-	-
V344	No	2	-	Pfizer-BioNTech BNT162b2	3	-	-	0	0	-	-	11306	-	-	-	-	-	-	-	-	-	-	-	-
V345	No	2	-	Pfizer-BioNTech BNT162b2	2.85714	-	-	0	0	-	-	9999	-	-	-	-	-	-	-	-	-	-	-	-
V346	No	2	-	Pfizer-BioNTech BNT162b2	5.85714	-	-	0	0	-	-	3859	-	-	-	-	-	-	-	-	-	-	-	-
V347	No	2	-	Pfizer-BioNTech BNT162b2	3	-	-	0	0	-	-	28551	-	-	-	-	-	-	-	-	-	-	-	-
V348	No	2	-	Pfizer-BioNTech BNT162b2	3.85714	-	-	0	0	-	-	16088	-	-	-	-	-	-	-	-	-	-	-	-
V349	No	2	-	Pfizer-BioNTech BNT162b2	2.14286	-	-	-	0	-	-	42223	-	-	-	-	-	-	-	-	-	-	-	-
V350	No	2	3	Pfizer-BioNTech BNT162b2	-	19	-	-	-	0	0	-	5407	61535	25	0	0	-	-	5.71904e-07	96.2891	1047.51	1432.19	31
V351	Yes	0	-	-	-	-	29.8	8.77	2.41	-	-	1.11	-	-	-	-	-	-	-	-	-	-	-	-
V352	Yes	0	-	-	-	-	33.4	15.9	5.37	-	-	241	-	-	-	-	-	-	-	-	-	-	-	-
V353	Yes	0	-	-	-	-	-	-	7.76	-	-	103	-	-	-	-	-	-	-	-	-	-	-	-
V354	Yes	0	-	-	-	-	18.1	-	32.5	-	-	1177	-	-	-	-	-	-	-	-	-	-	-	-
V355	Yes	0	-	-	-	-	-	-	8.38	-	-	24.6	-	-	-	-	-	-	-	-	-	-	-	-
V356	Yes	0	-	-	-	-	-	58.2	15.3	-	-	102	-	-	-	-	-	-	-	-	-	-	-	-
V357	Yes	1	-	Oxford/ Astra Zeneca	1.71429	7	101	29.5	14.1	10.5	-	7265	7112	-	-	-	-	-	-	-	-	-	-	-
V358	Yes	1	-	Oxford/ Astra Zeneca	8.42857	-	128	-	9.58	-	-	17771	-	-	-	-	-	-	-	-	-	-	-	-
V359	Yes	1	-	Oxford/ Astra Zeneca	4.28571	-	153	-	14.0	-	-	21188	-	-	-	-	-	-	-	-	-	-	-	-
V360	Yes	1	-	Oxford/ Astra Zeneca	15.5714	-	371	141	64.0	-	-	7534	-	-	-	-	-	-	-	-	-	-	-	-
V361	Yes	1	-	Oxford/ Astra Zeneca	5.57143	9	401	35	2.41	2	-	4371	2427	-	-	-	-	-	-	-	-	-	-	-
V362	Yes	1	-	Oxford/ Astra Zeneca	6	-	415	-	30.6	-	-	42970	-	-	-	-	-	-	-	-	-	-	-	-
V363	Yes	1	-	Pfizer-BioNTech BNT162b2	8.57143	16	451	114	120	97.9	-	72954	53117	-	-	-	-	-	-	-	-	-	-	-
V364	Yes	1	-	Oxford/ Astra Zeneca	1	-	8	111	77.7	-	-	79726	-	-	-	-	-	-	-	-	-	-	-	-
V365	Yes	2	-	Pfizer-BioNTech BNT162b2	2.14286	-	-	121	38.1	-	-	54427	-	-	-	-	-	-	-	-	-	-	-	-
V366	Yes	2	-	Pfizer-BioNTech BNT162b2	2	-	48.3	-	57.5	-	-	39106	-	-	-	-	-	-	-	-	-	-	-	-
V367	Yes	2	-	Pfizer-BioNTech BNT162b2	3.28571	-	-	54.4	13.9	-	-	20188	-	-	-	-	-	-	-	-	-	-	-	-
V368	Yes	2	-	Pfizer-BioNTech BNT162b2	3.42857	-	-	-	83.9	-	-	23885	-	-	-	-	-	-	-	-	-	-	-	-
V369	Yes	2	-	Pfizer-BioNTech BNT162b2	5.71429	-	-	121	229	-	-	66168	-	-	-	-	-	-	-	-	-	-	-	-
V370	Yes	2	-	Pfizer-BioNTech BNT162b2	1.85714	18	3.72	5.1	1.23	0	-	15029	6138	-	0	0	0	-	-	8292.77	175.512	2853.75	694.407	187
V371	Yes	2	-	Pfizer-BioNTech BNT162b2	0.857143	17	105	90.9	33.8	17.6	-	23484	13197	-	-	-	-	-	-	19979.1	925.232	7241.09	2526.34	686
V372	Yes	2	-	Pfizer-BioNTech BNT162b2	4.71429	-	-	7.37	2.07	-	-	18827	-	-	-	-	-	-	-	-	-	-	-	-
V373	Yes	2	-	Pfizer-BioNTech BNT162b2	2	18	10.3	11.8	6.24	4.47	-	9990	2460	-	-	-	-	-	-	5620.46	1607.71	147.883	871.654	0
V374	Yes	2	-	Pfizer-BioNTech BNT162b2	3.42857	-	-	23	4.36	-	-	12490	-	-	-	-	-	-	-	-	-	-	-	-
V375	Yes	2	3	Pfizer-BioNTech BNT162b2	4.14286	-	-	73	10.1	-	7.32	9010	-	9555	-	-	-	-	-	-	-	-	-	-
V376	Yes	2	-	Pfizer-BioNTech BNT162b2	4	-	147	-	116	-	-	16382	-	-	-	-	-	-	-	-	-	-	-	-
V377	Yes	2	-	Pfizer-BioNTech BNT162b2	4.28571	-	-	7.12	3.22	-	-	28912	-	-	-	-	-	-	-	-	-	-	-	-
V378	Yes	2	3	Pfizer-BioNTech BNT162b2	2.85714	19	31.5	12.3	2.43	1.59	0	24968	4463	3191	-	-	-	-	-	6925	811	293	1513	356
V379	Yes	2	3	Pfizer-BioNTech BNT162b2	2.71429	19	127	55.9	24.5	16.7	15.5	36486	11186	47112	8	0	0	-	-	19170.3	5725.04	428.337	1473.85	1632.84
V380	Yes	2	-	Oxford/ Astra Zeneca	2	17	122	77.1	29.4	22.4	-	10235	5048	-	17.5	0	20	-	-	7553.16	1850.29	490.49	4110.9	1214.4
V381	Yes	2	-	Pfizer-BioNTech BNT162b2	2	19	57.2	29.8	19.8	9.81	-	23239	5792	-	70	5	0	-	-	9538.97	1867.96	574.191	735.596	889.53
V382	Yes	2	-	Pfizer-BioNTech BNT162b2	3.28571	18	81.6	99.4	139	119	-	71946	26072	-	280	17.5	757.5	-	-	19955.9	11457.3	864.804	2368.86	2823.24
V383	Yes	2	-	Pfizer-BioNTech BNT162b2	2.42857	-	106	108	40.6	-	-	20282	-	-	-	-	-	-	-	-	-	-	-	-
V384	Yes	2	-	Pfizer-BioNTech BNT162b2	3.42857	-	18.8	10.7	4.69	-	-	9215	-	-	-	-	-	-	-	-	-	-	-	-
V385	Yes	2	-	Pfizer-BioNTech BNT162b2	2.14286	-	-	11	1.44	-	-	33338	-	-	-	-	-	-	-	-	-	-	-	-
V386	Yes	2	3	Pfizer-BioNTech BNT162b2	3.28571	19	32.5	11	2.14	0	0	20499	6925	19807	-	-	-	-	-	9435.72	4740.38	664.227	1653.73	1794.38
V387	Yes	2	-	Pfizer-BioNTech BNT162b2	3	-	28.4	20.8	7.89	-	-	18256	-	-	-	-	-	-	-	-	-	-	-	-
V388	Yes	2	-	Pfizer-BioNTech BNT162b2	13.2857	-	-	128	46.4	-	-	16868	-	-	-	-	-	-	-	-	-	-	-	-
V389	Yes	2	-	Pfizer-BioNTech BNT162b2	3.28571	-	-	48.7	9.63	-	-	14844	-	-	-	-	-	-	-	-	-	-	-	-
V390	Yes	2	-	Pfizer-BioNTech BNT162b2	6	-	-	150	130	-	-	17274	-	-	-	-	-	-	-	-	-	-	-	-
V391	Yes	2	-	Pfizer-BioNTech BNT162b2	3.85714	-	-	42.4	12.4	-	-	27940	-	-	-	-	-	-	-	-	-	-	-	-
V392	Yes	2	-	Pfizer-BioNTech BNT162b2	2.57143	-	9.91	4.59	2.16	-	-	23113	-	-	-	-	-	-	-	-	-	-	-	-
V393	Yes	2	-	Pfizer-BioNTech BNT162b2	1.28571	-	111	142	114	-	-	112386	-	-	-	-	-	-	-	-	-	-	-	-
V394	Yes	2	-	Pfizer-BioNTech BNT162b2	1.28571	-	104	143	69.3	-	-	54840	-	-	-	-	-	-	-	-	-	-	-	-
V395	Yes	2	-	Pfizer-BioNTech BNT162b2	6	-	-	43.9	17.6	-	-	30878	-	-	-	-	-	-	-	-	-	-	-	-
V396	Yes	2	-	Pfizer-BioNTech BNT162b2	13.7143	-	-	19.4	3.36	-	-	7388	-	-	-	-	-	-	-	-	-	-	-	-
V397	Yes	2	-	Pfizer-BioNTech BNT162b2	6.57143	-	96.8	25	5.52	-	-	5197	-	-	-	-	-	-	-	-	-	-	-	-
V398	Yes	2	-	Pfizer-BioNTech BNT162b2	5	-	-	2.65	170	-	-	7164	-	-	-	-	-	-	-	-	-	-	-	-
V399	Yes	0	-	-	-	-	-	0	0	-	-	10.5	-	-	-	-	-	-	-	-	-	-	-	-
V400	Yes	1	-	Pfizer-BioNTech BNT162b2	10.7143	-	0	0	0	-	-	6606	-	-	-	-	-	-	-	-	-	-	-	-
V401	Yes	2	3	Pfizer-BioNTech BNT162b2	4.71429	20	0	0	0	0	0	9590	5319	7057	75	42.5	7.5	-	-	14212	2606.02	229.262	823.583	53
V402	Yes	2	-	Pfizer-BioNTech BNT162b2	13	-	-	-	0	-	-	2062	-	-	-	-	-	-	-	-	-	-	-	-
V403	Yes	2	3	Pfizer-BioNTech BNT162b2	4.14286	20	1.35	1.34	0	0	0	16519	8688	18822	50	0	37.5	-	-	36366.5	9395.93	431.343	24.8143	193
V404	Yes	2	3	Pfizer-BioNTech BNT162b2	1.85714	-	1.49	1.06	0	-	0	33487	-	28936	-	-	-	-	-	-	-	-	-	-
V405	Yes	2	-	Pfizer-BioNTech BNT162b2	2.14286	-	-	0	0	-	-	9140	-	-	-	-	-	-	-	-	-	-	-	-
V406	Yes	2	-	Pfizer-BioNTech BNT162b2	3.42857	-	9.16	6.97	0	-	-	9015	-	-	-	-	-	-	-	-	-	-	-	-
V407	Yes	2	-	Pfizer-BioNTech BNT162b2	3	-	-	0	0	-	-	9488	-	-	-	-	-	-	-	-	-	-	-	-
V408	Yes	2	-	Pfizer-BioNTech BNT162b2	4.85714	-	-	0	0	-	-	30185	-	-	-	-	-	-	-	-	-	-	-	-
V409	Yes	2	-	Pfizer-BioNTech BNT162b2	2	-	-	0	0	-	-	20677	-	-	-	-	-	-	-	-	-	-	-	-
V410	Yes	2	-	Pfizer-BioNTech BNT162b2	3.85714	-	6.83	4.28	0	-	-	13333	-	-	-	-	-	-	-	-	-	-	-	-
V411	Yes	2	-	Pfizer-BioNTech BNT162b2	2.85714	-	-	6.08	0	-	-	15209	-	-	-	-	-	-	-	-	-	-	-	-
V412	Yes	2	-	Pfizer-BioNTech BNT162b2	5.85714	-	6.1	-	0	-	-	7313	-	-	-	-	-	-	-	-	-	-	-	-
V413	Yes	2	-	Pfizer-BioNTech BNT162b2	3.14286	-	-	1.56	0	-	-	14147	-	-	-	-	-	-	-	-	-	-	-	-
V414	Yes	2	-	Pfizer-BioNTech BNT162b2	3	18	-	-	47.6	65.9	-	73779	43393	-	-	-	-	-	-	-	-	-	-	-
